# Supplementary material for: Virulence of Two Entomophthoralean Fungi, Pandora neoaphidis and Entomophthora planchoniana, to Their Conspecific (Sitobion avenae) and Heterospecific (Rhopalosiphum padi) Aphid Hosts
Source: Insects. 2019 Feb 13;10(2):54. doi: 10.3390/insects10020054 (PMC6409970; doi:10.3390/insects10020054)
Supplement: Supplementary file 1 [file insects-10-00054-s001.zip]

Archive with 2 entries (2 files):
- BenFekih_etal_Aphid_mortality_insects-410196.csv
- BenFekih_etal_Aphid_mortality_insects-410196.R
