# Supplementary material for: Virulence of Two Entomophthoralean Fungi, Pandora neoaphidis and Entomophthora planchoniana, to Their Conspecific (Sitobion avenae) and Heterospecific (Rhopalosiphum padi) Aphid Hosts
Source: Insects. 2019 Feb 13;10(2):54. doi: 10.3390/insects10020054 (PMC6409970; doi:10.3390/insects10020054)
Supplement: Supplementary file 1 [file insects-10-00054-s001.zip › BenFekih_etal_Aphid_mortality_insects-410196.csv]

Time	Fungus_sp	Aphid_sp	Replica	Incubated_aphids	Total_dead_number	Dead_from_fungus	Dead_other_cause
24	Entomophthora planchoniana	Sitobion avenae	1	10	0	0	0
48	Entomophthora planchoniana	Sitobion avenae	1	10	0	0	0
72	Entomophthora planchoniana	Sitobion avenae	1	10	1	1	0
96	Entomophthora planchoniana	Sitobion avenae	1	10	2	2	0
120	Entomophthora planchoniana	Sitobion avenae	1	10	4	3	1
144	Entomophthora planchoniana	Sitobion avenae	1	10	2	2	0
168	Entomophthora planchoniana	Sitobion avenae	1	10	0	0	0
192	Entomophthora planchoniana	Sitobion avenae	1	10	0	0	0
24	Entomophthora planchoniana	Sitobion avenae	2	10	0	0	0
48	Entomophthora planchoniana	Sitobion avenae	2	10	0	0	0
72	Entomophthora planchoniana	Sitobion avenae	2	10	1	1	0
96	Entomophthora planchoniana	Sitobion avenae	2	10	2	2	0
120	Entomophthora planchoniana	Sitobion avenae	2	10	3	3	0
144	Entomophthora planchoniana	Sitobion avenae	2	10	1	1	0
168	Entomophthora planchoniana	Sitobion avenae	2	10	0	0	0
192	Entomophthora planchoniana	Sitobion avenae	2	10	0	0	0
24	Entomophthora planchoniana	Sitobion avenae	3	10	0	0	0
48	Entomophthora planchoniana	Sitobion avenae	3	10	0	0	0
72	Entomophthora planchoniana	Sitobion avenae	3	10	1	1	0
96	Entomophthora planchoniana	Sitobion avenae	3	10	1	1	0
120	Entomophthora planchoniana	Sitobion avenae	3	10	2	2	0
144	Entomophthora planchoniana	Sitobion avenae	3	10	3	2	1
168	Entomophthora planchoniana	Sitobion avenae	3	10	0	0	0
192	Entomophthora planchoniana	Sitobion avenae	3	10	0	0	0
24	Entomophthora planchoniana	Sitobion avenae	4	10	0	0	0
48	Entomophthora planchoniana	Sitobion avenae	4	10	0	0	0
72	Entomophthora planchoniana	Sitobion avenae	4	10	1	1	0
96	Entomophthora planchoniana	Sitobion avenae	4	10	2	1	1
120	Entomophthora planchoniana	Sitobion avenae	4	10	3	3	0
144	Entomophthora planchoniana	Sitobion avenae	4	10	2	1	1
168	Entomophthora planchoniana	Sitobion avenae	4	10	0	0	0
192	Entomophthora planchoniana	Sitobion avenae	4	10	0	0	0
24	Entomophthora planchoniana	Sitobion avenae	5	10	0	0	0
48	Entomophthora planchoniana	Sitobion avenae	5	10	0	0	0
72	Entomophthora planchoniana	Sitobion avenae	5	10	0	0	0
96	Entomophthora planchoniana	Sitobion avenae	5	10	2	2	0
120	Entomophthora planchoniana	Sitobion avenae	5	10	3	3	0
144	Entomophthora planchoniana	Sitobion avenae	5	10	2	1	1
168	Entomophthora planchoniana	Sitobion avenae	5	10	2	1	1
192	Entomophthora planchoniana	Sitobion avenae	5	10	0	0	0
24	Entomophthora planchoniana	Rhopalosiphum padi	1	10	0	0	0
48	Entomophthora planchoniana	Rhopalosiphum padi	1	10	0	0	0
72	Entomophthora planchoniana	Rhopalosiphum padi	1	10	0	0	0
96	Entomophthora planchoniana	Rhopalosiphum padi	1	10	1	1	0
120	Entomophthora planchoniana	Rhopalosiphum padi	1	10	2	2	0
144	Entomophthora planchoniana	Rhopalosiphum padi	1	10	2	2	0
168	Entomophthora planchoniana	Rhopalosiphum padi	1	10	2	1	1
192	Entomophthora planchoniana	Rhopalosiphum padi	1	10	1	0	1
24	Entomophthora planchoniana	Rhopalosiphum padi	2	10	0	0	0
48	Entomophthora planchoniana	Rhopalosiphum padi	2	10	0	0	0
72	Entomophthora planchoniana	Rhopalosiphum padi	2	10	0	0	0
96	Entomophthora planchoniana	Rhopalosiphum padi	2	10	0	0	0
120	Entomophthora planchoniana	Rhopalosiphum padi	2	10	1	1	0
144	Entomophthora planchoniana	Rhopalosiphum padi	2	10	2	1	1
168	Entomophthora planchoniana	Rhopalosiphum padi	2	10	2	1	1
192	Entomophthora planchoniana	Rhopalosiphum padi	2	10	1	0	1
24	Entomophthora planchoniana	Rhopalosiphum padi	3	10	0	0	0
48	Entomophthora planchoniana	Rhopalosiphum padi	3	10	0	0	0
72	Entomophthora planchoniana	Rhopalosiphum padi	3	10	0	0	0
96	Entomophthora planchoniana	Rhopalosiphum padi	3	10	1	1	0
120	Entomophthora planchoniana	Rhopalosiphum padi	3	10	2	1	1
144	Entomophthora planchoniana	Rhopalosiphum padi	3	10	3	2	1
168	Entomophthora planchoniana	Rhopalosiphum padi	3	10	1	1	0
192	Entomophthora planchoniana	Rhopalosiphum padi	3	10	0	0	0
24	Entomophthora planchoniana	Rhopalosiphum padi	4	10	0	0	0
48	Entomophthora planchoniana	Rhopalosiphum padi	4	10	0	0	0
72	Entomophthora planchoniana	Rhopalosiphum padi	4	10	0	0	0
96	Entomophthora planchoniana	Rhopalosiphum padi	4	10	1	1	0
120	Entomophthora planchoniana	Rhopalosiphum padi	4	10	1	1	0
144	Entomophthora planchoniana	Rhopalosiphum padi	4	10	3	2	1
168	Entomophthora planchoniana	Rhopalosiphum padi	4	10	2	1	1
192	Entomophthora planchoniana	Rhopalosiphum padi	4	10	1	0	1
24	Entomophthora planchoniana	Rhopalosiphum padi	5	10	0	0	0
48	Entomophthora planchoniana	Rhopalosiphum padi	5	10	0	0	0
72	Entomophthora planchoniana	Rhopalosiphum padi	5	10	0	0	0
96	Entomophthora planchoniana	Rhopalosiphum padi	5	10	0	0	0
120	Entomophthora planchoniana	Rhopalosiphum padi	5	10	4	2	2
144	Entomophthora planchoniana	Rhopalosiphum padi	5	10	3	2	1
168	Entomophthora planchoniana	Rhopalosiphum padi	5	10	1	1	0
192	Entomophthora planchoniana	Rhopalosiphum padi	5	10	0	0	0
24	Pandora neoaphidis	Sitobion avenae	1	10	0	0	0
48	Pandora neoaphidis	Sitobion avenae	1	10	0	0	0
72	Pandora neoaphidis	Sitobion avenae	1	10	1	1	0
96	Pandora neoaphidis	Sitobion avenae	1	10	2	2	0
120	Pandora neoaphidis	Sitobion avenae	1	10	2	2	0
144	Pandora neoaphidis	Sitobion avenae	1	10	4	2	2
168	Pandora neoaphidis	Sitobion avenae	1	10	1	1	0
192	Pandora neoaphidis	Sitobion avenae	1	10	0	0	0
24	Pandora neoaphidis	Sitobion avenae	2	10	0	0	0
48	Pandora neoaphidis	Sitobion avenae	2	10	0	0	0
72	Pandora neoaphidis	Sitobion avenae	2	10	0	0	0
96	Pandora neoaphidis	Sitobion avenae	2	10	2	2	0
120	Pandora neoaphidis	Sitobion avenae	2	10	2	2	0
144	Pandora neoaphidis	Sitobion avenae	2	10	4	3	1
168	Pandora neoaphidis	Sitobion avenae	2	10	1	1	0
192	Pandora neoaphidis	Sitobion avenae	2	10	0	0	0
24	Pandora neoaphidis	Sitobion avenae	3	10	0	0	0
48	Pandora neoaphidis	Sitobion avenae	3	10	0	0	0
72	Pandora neoaphidis	Sitobion avenae	3	10	2	1	1
96	Pandora neoaphidis	Sitobion avenae	3	10	3	2	1
120	Pandora neoaphidis	Sitobion avenae	3	10	1	1	0
144	Pandora neoaphidis	Sitobion avenae	3	10	2	2	0
168	Pandora neoaphidis	Sitobion avenae	3	10	1	1	0
192	Pandora neoaphidis	Sitobion avenae	3	10	0	0	0
24	Pandora neoaphidis	Sitobion avenae	4	10	0	0	0
48	Pandora neoaphidis	Sitobion avenae	4	10	0	0	0
72	Pandora neoaphidis	Sitobion avenae	4	10	0	0	0
96	Pandora neoaphidis	Sitobion avenae	4	10	3	3	0
120	Pandora neoaphidis	Sitobion avenae	4	10	2	2	0
144	Pandora neoaphidis	Sitobion avenae	4	10	4	3	1
168	Pandora neoaphidis	Sitobion avenae	4	10	1	1	0
192	Pandora neoaphidis	Sitobion avenae	4	10	0	0	0
24	Pandora neoaphidis	Sitobion avenae	5	10	0	0	0
48	Pandora neoaphidis	Sitobion avenae	5	10	0	0	0
72	Pandora neoaphidis	Sitobion avenae	5	10	0	0	0
96	Pandora neoaphidis	Sitobion avenae	5	10	2	2	0
120	Pandora neoaphidis	Sitobion avenae	5	10	2	2	0
144	Pandora neoaphidis	Sitobion avenae	5	10	3	3	0
168	Pandora neoaphidis	Sitobion avenae	5	10	1	1	0
192	Pandora neoaphidis	Sitobion avenae	5	10	0	0	0
24	Pandora neoaphidis	Rhopalosiphum padi	1	10	0	0	0
48	Pandora neoaphidis	Rhopalosiphum padi	1	10	0	0	0
72	Pandora neoaphidis	Rhopalosiphum padi	1	10	1	1	0
96	Pandora neoaphidis	Rhopalosiphum padi	1	10	1	1	0
120	Pandora neoaphidis	Rhopalosiphum padi	1	10	1	1	0
144	Pandora neoaphidis	Rhopalosiphum padi	1	10	2	2	0
168	Pandora neoaphidis	Rhopalosiphum padi	1	10	4	2	2
192	Pandora neoaphidis	Rhopalosiphum padi	1	10	0	0	0
24	Pandora neoaphidis	Rhopalosiphum padi	2	10	0	0	0
48	Pandora neoaphidis	Rhopalosiphum padi	2	10	0	0	0
72	Pandora neoaphidis	Rhopalosiphum padi	2	10	0	0	0
96	Pandora neoaphidis	Rhopalosiphum padi	2	10	1	1	0
120	Pandora neoaphidis	Rhopalosiphum padi	2	10	2	2	0
144	Pandora neoaphidis	Rhopalosiphum padi	2	10	3	2	1
168	Pandora neoaphidis	Rhopalosiphum padi	2	10	2	1	1
192	Pandora neoaphidis	Rhopalosiphum padi	2	10	0	0	0
24	Pandora neoaphidis	Rhopalosiphum padi	3	10	0	0	0
48	Pandora neoaphidis	Rhopalosiphum padi	3	10	0	0	0
72	Pandora neoaphidis	Rhopalosiphum padi	3	10	0	0	0
96	Pandora neoaphidis	Rhopalosiphum padi	3	10	1	1	0
120	Pandora neoaphidis	Rhopalosiphum padi	3	10	2	2	0
144	Pandora neoaphidis	Rhopalosiphum padi	3	10	3	2	1
168	Pandora neoaphidis	Rhopalosiphum padi	3	10	2	2	0
192	Pandora neoaphidis	Rhopalosiphum padi	3	10	0	0	0
24	Pandora neoaphidis	Rhopalosiphum padi	4	10	0	0	0
48	Pandora neoaphidis	Rhopalosiphum padi	4	10	0	0	0
72	Pandora neoaphidis	Rhopalosiphum padi	4	10	0	0	0
96	Pandora neoaphidis	Rhopalosiphum padi	4	10	1	1	0
120	Pandora neoaphidis	Rhopalosiphum padi	4	10	1	1	0
144	Pandora neoaphidis	Rhopalosiphum padi	4	10	4	3	1
168	Pandora neoaphidis	Rhopalosiphum padi	4	10	1	1	0
192	Pandora neoaphidis	Rhopalosiphum padi	4	10	0	0	0
24	Pandora neoaphidis	Rhopalosiphum padi	5	10	0	0	0
48	Pandora neoaphidis	Rhopalosiphum padi	5	10	0	0	0
72	Pandora neoaphidis	Rhopalosiphum padi	5	10	0	0	0
96	Pandora neoaphidis	Rhopalosiphum padi	5	10	1	1	0
120	Pandora neoaphidis	Rhopalosiphum padi	5	10	1	1	0
144	Pandora neoaphidis	Rhopalosiphum padi	5	10	3	3	0
168	Pandora neoaphidis	Rhopalosiphum padi	5	10	3	2	1
192	Pandora neoaphidis	Rhopalosiphum padi	5	10	0	0	0
24	Control	Sitobion avenae	1	10	0	0	0
48	Control	Sitobion avenae	1	10	0	0	0
72	Control	Sitobion avenae	1	10	0	0	0
96	Control	Sitobion avenae	1	10	0	0	0
120	Control	Sitobion avenae	1	10	0	0	0
144	Control	Sitobion avenae	1	10	0	0	0
168	Control	Sitobion avenae	1	10	0	0	0
192	Control	Sitobion avenae	1	10	1	0	1
24	Control	Sitobion avenae	2	10	0	0	0
48	Control	Sitobion avenae	2	10	0	0	0
72	Control	Sitobion avenae	2	10	0	0	0
96	Control	Sitobion avenae	2	10	0	0	0
120	Control	Sitobion avenae	2	10	0	0	0
144	Control	Sitobion avenae	2	10	0	0	0
168	Control	Sitobion avenae	2	10	0	0	0
192	Control	Sitobion avenae	2	10	0	0	0
24	Control	Sitobion avenae	3	10	0	0	0
48	Control	Sitobion avenae	3	10	0	0	0
72	Control	Sitobion avenae	3	10	0	0	0
96	Control	Sitobion avenae	3	10	0	0	0
120	Control	Sitobion avenae	3	10	0	0	0
144	Control	Sitobion avenae	3	10	0	0	0
168	Control	Sitobion avenae	3	10	0	0	0
192	Control	Sitobion avenae	3	10	1	0	1
24	Control	Rhopalosiphum padi	1	10	0	0	0
48	Control	Rhopalosiphum padi	1	10	0	0	0
72	Control	Rhopalosiphum padi	1	10	0	0	0
96	Control	Rhopalosiphum padi	1	10	0	0	0
120	Control	Rhopalosiphum padi	1	10	0	0	0
144	Control	Rhopalosiphum padi	1	10	0	0	0
168	Control	Rhopalosiphum padi	1	10	0	0	0
192	Control	Rhopalosiphum padi	1	10	1	0	1
24	Control	Rhopalosiphum padi	2	10	0	0	0
48	Control	Rhopalosiphum padi	2	10	0	0	0
72	Control	Rhopalosiphum padi	2	10	0	0	0
96	Control	Rhopalosiphum padi	2	10	0	0	0
120	Control	Rhopalosiphum padi	2	10	0	0	0
144	Control	Rhopalosiphum padi	2	10	0	0	0
168	Control	Rhopalosiphum padi	2	10	0	0	0
192	Control	Rhopalosiphum padi	2	10	1	0	1
24	Control	Rhopalosiphum padi	3	10	0	0	0
48	Control	Rhopalosiphum padi	3	10	0	0	0
72	Control	Rhopalosiphum padi	3	10	0	0	0
96	Control	Rhopalosiphum padi	3	10	0	0	0
120	Control	Rhopalosiphum padi	3	10	0	0	0
144	Control	Rhopalosiphum padi	3	10	0	0	0
168	Control	Rhopalosiphum padi	3	10	0	0	0
192	Control	Rhopalosiphum padi	3	10	0	0	0
24	Control	Sitobion avenae	1	10	0	0	0
48	Control	Sitobion avenae	1	10	0	0	0
72	Control	Sitobion avenae	1	10	0	0	0
96	Control	Sitobion avenae	1	10	0	0	0
120	Control	Sitobion avenae	1	10	0	0	0
144	Control	Sitobion avenae	1	10	0	0	0
168	Control	Sitobion avenae	1	10	0	0	0
192	Control	Sitobion avenae	1	10	0	0	0
24	Control	Sitobion avenae	2	10	0	0	0
48	Control	Sitobion avenae	2	10	0	0	0
72	Control	Sitobion avenae	2	10	0	0	0
96	Control	Sitobion avenae	2	10	0	0	0
120	Control	Sitobion avenae	2	10	0	0	0
144	Control	Sitobion avenae	2	10	0	0	0
168	Control	Sitobion avenae	2	10	0	0	0
192	Control	Sitobion avenae	2	10	1	0	1
24	Control	Sitobion avenae	3	10	0	0	0
48	Control	Sitobion avenae	3	10	0	0	0
72	Control	Sitobion avenae	3	10	0	0	0
96	Control	Sitobion avenae	3	10	0	0	0
120	Control	Sitobion avenae	3	10	0	0	0
144	Control	Sitobion avenae	3	10	0	0	0
168	Control	Sitobion avenae	3	10	0	0	0
192	Control	Sitobion avenae	3	10	1	0	1
24	Control	Rhopalosiphum padi	1	10	0	0	0
48	Control	Rhopalosiphum padi	1	10	0	0	0
72	Control	Rhopalosiphum padi	1	10	0	0	0
96	Control	Rhopalosiphum padi	1	10	0	0	0
120	Control	Rhopalosiphum padi	1	10	0	0	0
144	Control	Rhopalosiphum padi	1	10	0	0	0
168	Control	Rhopalosiphum padi	1	10	0	0	0
192	Control	Rhopalosiphum padi	1	10	1	0	1
24	Control	Rhopalosiphum padi	2	10	0	0	0
48	Control	Rhopalosiphum padi	2	10	0	0	0
72	Control	Rhopalosiphum padi	2	10	0	0	0
96	Control	Rhopalosiphum padi	2	10	0	0	0
120	Control	Rhopalosiphum padi	2	10	0	0	0
144	Control	Rhopalosiphum padi	2	10	0	0	0
168	Control	Rhopalosiphum padi	2	10	0	0	0
192	Control	Rhopalosiphum padi	2	10	1	0	1
24	Control	Rhopalosiphum padi	3	10	0	0	0
48	Control	Rhopalosiphum padi	3	10	0	0	0
72	Control	Rhopalosiphum padi	3	10	0	0	0
96	Control	Rhopalosiphum padi	3	10	0	0	0
120	Control	Rhopalosiphum padi	3	10	0	0	0
144	Control	Rhopalosiphum padi	3	10	0	0	0
168	Control	Rhopalosiphum padi	3	10	0	0	0
192	Control	Rhopalosiphum padi	3	10	1	0	1
